# Supplementary material for: Rational Design of Lewis Base Electron Transport Materials for Improved Interface Property in Inverted Perovskite Solar Cells: A Theoretical Investigation
Source: Nanomaterials (Basel). 2023 May 5;13(9):1560. doi: 10.3390/nano13091560 (PMC10180708; doi:10.3390/nano13091560)
Supplement: Supplementary file 1 [file nanomaterials-13-01560-s001.zip]

Archive with 1 entries (1 files):
- nanomaterials-2365079-supplementary.pdf
